# Supplementary material for: Power-Dependent Optical Characterization of the InGaN/GaN-Based Micro-Light-Emitting-Diode (LED) in High Spatial Resolution
Source: Nanomaterials (Basel). 2023 Jul 6;13(13):2014. doi: 10.3390/nano13132014 (PMC10343276; doi:10.3390/nano13132014)
Supplement: Supplementary file 1 [file nanomaterials-13-02014-s001.zip]

Archive with 1 entries (1 files):
- nanomaterials-2459675-supplementary.pdf
